# Supplementary material for: Investigating the association of the effect of genetically proxied PCSK9i with mood disorders using cis-pQTLs: A drug-target Mendelian randomization study
Source: PLoS One. 2024 Sep 26;19(9):e0310396. doi: 10.1371/journal.pone.0310396 (PMC11426468; doi:10.1371/journal.pone.0310396)
Supplement: S1 Table — (XLSX) [file pone.0310396.s001.xlsx]

## Sheet: S1 Table
Table S1. Cohort descriptions
IEUGWAS id	Tissue	Outcome trait	Cohort	Sex	Population	Unit	Sample size	Ref (see manuscript)
N/A	Serum + Plasma	PCSK9 levels	PCSK9 meta-GWAS	Males + Females	European	SD	12721	(Potts et al., 2022)
N/A	Serum	PCSK9 levels	AGES	Males + Females	European	SD	5368	(Gudjonsson et al., 2022)
N/A	Plasma	PCSK9 levels	ARIC	Males + Females	European	SD	7213	(Zhang et al., 2022)
N/A	Brain	PCSK9 levels	N/A	Males + Females	European	SD	458	(Yang et al., 2021)
N/A	CSF	PCSK9 levels	N/A	Males + Females	European	SD	971	(Yang et al., 2021)
ukb-b-4630	N/A	Neuroticism score	MRC-IEU/UK Biobank	Males + Females	European	SD	374323	(Elsworth et al., 2020)
ukb-b-14180	N/A	Mood swings	MRC-IEU/UK Biobank	Males + Females	European	SD	451619	(Elsworth et al., 2020)
ieu-b-110	N/A	LDL cholesterol	MRC-IEU/UK Biobank	Males + Females	European	SD	440546	(Elsworth et al., 2020)
ebi-a-GCST005903	N/A	Major depressive disorder (ICD-10 coded)	UK Biobank + PGC	Males + Females	European	logOR	217584	(Howard et al., 2018)
N/A
