# Supplementary material for: Investigating the association of the effect of genetically proxied PCSK9i with mood disorders using cis-pQTLs: A drug-target Mendelian randomization study
Source: PLoS One. 2024 Sep 26;19(9):e0310396. doi: 10.1371/journal.pone.0310396 (PMC11426468; doi:10.1371/journal.pone.0310396)
Supplement: S2 Table — (XLSX) [file pone.0310396.s002.xlsx]

## Sheet: S2 Table
Table S2. Power calculations
Cohort	SNP	b eqtl	se eqtl	n eqtl	b gwas	se gwas	fval	r2	Trait	b observed	b random	var2 eQTL (SD^2)	var2 GWAS	GWAS n	True OR	K	Power
AGES	rs11591147	-1.09951	0.0822014	5368			178.912	0.032266	Mood instability	NA	NA	36.272	NA	NA	NA	NA
AGES	rs11591147	-1.09951	0.0822014	5368	-0.00197489	0.00775113	178.912	0.032266	Neuroticism score	0.14	0.12	36.272	22.4893	374323	NA	NA	1
AGES	rs11591147	-1.09951	0.0822014	5368	0.0425743	0.00218093	178.912	0.032266	LDLC	0.28	0.05	36.272	2.09544	440546	NA	NA	1
ARIC	rs11591147	-1.04454	0.0692928	7213			227.234	0.0305495	Mood instability	NA	NA	34.6332	NA	NA	NA	NA
ARIC	rs11591147	-1.04454	0.0692928	7213	-0.00197489	0.00775113	227.234	0.0305495	Neuroticism score	0.14	0.12	34.6332	22.4893	374323	NA	NA	1
ARIC	rs11591147	-1.04454	0.0692928	7213	0.0425743	0.00218093	227.234	0.0305495	LDLC	0.28	0.05	34.6332	2.09544	440546	NA	NA	1
PCSK9 meta-GWAS	rs11591147	-0.31965	0.0223256	12721			204.995	0.0158616	Mood instability	NA	NA	6.34056	NA	NA	NA	NA
PCSK9 meta-GWAS	rs11591147	-0.31965	0.0223256	12721	-0.00197489	0.00775113	204.995	0.0158616	Neuroticism score	0.14	0.12	6.34056	22.4893	374323	NA	NA	0.83
PCSK9 meta-GWAS	rs11591147	-0.31965	0.0223256	12721	0.0425743	0.00218093	204.995	0.0158616	LDLC	0.28	0.05	6.34056	2.09544	440546	NA	NA	1
CSF tissue	rs28385704	-0.12	0.00915537	971			171.795	0.150592	Mood instability	NA	NA	0.08139	NA	NA	NA	NA
CSF tissue	rs28385704	-0.12	0.00915537	971	-0.00197489	0.00775113	171.795	0.150592	Neuroticism score	0.14	0.12	0.08139	22.4893	374323	NA	NA	0.41
CSF tissue	rs28385704	-0.12	0.00915537	971	0.0425743	0.00218093	171.795	0.150592	LDLC	0.28	0.05	0.08139	2.09544	440546	NA	NA	0.72
AGES	rs11591147	-1.09951	0.0822014	5368			178.912	0.032266	MDD	NA	NA	NA	NA	217548	1.17351	0.38	0.79
ARIC	rs11591147	-1.04454	0.0692928	7213			227.234	0.0305495	MDD	NA	NA	NA	NA	217548	1.17351	0.38	0.77
PCSK meta-GWAS	rs11591147	-0.31965	0.0223256	12721			204.995	0.0158616	MDD	NA	NA	NA	NA	217548	1.17351	0.38	1
CSF tissue	rs28385704	-0.12	0.00915537	971			171.795	0.150592	MDD	NA	NA	NA	NA	217548	1.17351	0.38	1
Cohort	Trait	SNP	b eqtl	se eqtl	n eqtl	fval	r2	Trait	True OR	K	GWAS n	GWAS cases	Power
AGES	MDD	rs11591147	-1.09951	0.0822014	5368	178.912	0.032266	MDD	1.17351	0.38	217548	8274	0.79
ARIC	MDD	rs11591147	-1.04454	0.0692928	7213	227.234	0.0305495	MDD	1.17351	0.38	217548	8274	0.77
PCSK meta-GWAS	MDD	rs11591147	-0.31965	0.0223256	12721	204.995	0.0158616	MDD	1.17351	0.38	217548	8274	1
CSF tissue	MDD	rs28385704	-0.12	0.00915537	971	171.795	0.150592	MDD	1.17351	0.38	217548	8274	1
