# Supplementary material for: Investigating the association of the effect of genetically proxied PCSK9i with mood disorders using cis-pQTLs: A drug-target Mendelian randomization study
Source: PLoS One. 2024 Sep 26;19(9):e0310396. doi: 10.1371/journal.pone.0310396 (PMC11426468; doi:10.1371/journal.pone.0310396)
Supplement: S3 Table — (XLSX) [file pone.0310396.s003.xlsx]

## Sheet: S3 Table
							Table S3. SMR results for eQTLs with relaxed p-value threshold of p<= 1x10e-5
Tissue	Cohort	Outcome	probeID	ProbeChr	Gene	Probe_bp	topSNP	topSNP_chr	topSNP_bp	A1	A2	Freq	b_GWAS	se_GWAS	p_GWAS	b_eQTL	se_eQTL	p_eQTL	b_SMR	se_SMR	p_SMR	p_SMR_multi	p_HEIDI	nsnp_HEIDI	pQTL p-value cut-off
Serum	AGES	LDL-C	PCSK9	1	PCSK9	55505221	rs11591147	1	55505647	T	G	0.00638978	-0.348456	0.00793088	0	-1.09951	0.0822014	8.37343e-41	0.316919	0.0247671	1.72657e-37	3.69312e-68	0.00994823	8	1e-05
Serum	AGES	MDD	PCSK9	1	PCSK9	55505221	rs11591147	1	55505647	T	G	0.00638978	0.0041117	0.0022198	0.0639851	-1.09951	0.0822014	8.37343e-41	-0.00373958	0.00203817	0.066539	0.4105	0.661976	6	1e-05
Serum	AGES	Mood instability	PCSK9	1	PCSK9	55505221	rs11591147	1	55505647	T	G	0.00638978	0.00242602	0.00397654	0.541807	-1.09951	0.0822014	8.37343e-41	-0.00220646	0.00362041	0.542226	0.0044909	0.586915	8	1e-05
Serum	AGES	Neuroticism score	PCSK9	1	PCSK9	55505221	rs11591147	1	55505647	T	G	0.00638978	-0.0445029	0.0281649	0.114088	-1.09951	0.0822014	8.37343e-41	0.0404752	0.025794	0.116608	0.00201139	0.705526	8	1e-05
Plasma	ARIC	LDL-C	PCSK9	1	PCSK9	55505221	rs11591147	1	55039974	T	G	0.00638978	-0.348456	0.00793088	0	-1.04454	0.0692928	2.39068e-51	0.333598	0.0233965	3.97248e-46	1.58314e-62	0.960789	8	1e-05
Plasma	ARIC	MDD	PCSK9	1	PCSK9	55505221	rs11591147	1	55039974	T	G	0.00638978	0.0041117	0.0022198	0.0639851	-1.04454	0.0692928	2.39068e-51	-0.00393637	0.00214113	0.0659951	0.190354	0.701607	8	1e-05
Plasma	ARIC	Mood instability	PCSK9	1	PCSK9	55505221	rs11591147	1	55039974	T	G	0.00638978	0.00242602	0.00397654	0.541807	-1.04454	0.0692928	2.39068e-51	-0.00232257	0.00381009	0.542137	0.012353	0.576957	8	1e-05
Plasma	ARIC	Neuroticism score	PCSK9	1	PCSK9	55505221	rs11591147	1	55039974	T	G	0.00638978	-0.0445029	0.0281649	0.114088	-1.04454	0.0692928	2.39068e-51	0.0426053	0.0271116	0.116072	0.00174257	0.868762	8	1e-05
Serum + Plasma	PCSK9-Meta	LDL-C	PCSK9	1	PCSK9	55505221	rs11591147	1	55505647	T	G	0.00638978	-0.348456	0.00793088	0	-0.31965	0.0223256	1.69726e-46	1.09012	0.0800786	3.3474e-42	8.51474e-60	0.639211	3	1e-05
Serum + Plasma	PCSK9-Meta	MDD	PCSK9	1	PCSK9	55505221	rs11591147	1	55505647	T	G	0.00638978	0.0041117	0.0022198	0.0639851	-0.31965	0.0223256	1.69726e-46	-0.0128631	0.00700234	0.0662135	0.253521	0.931321	3	1e-05
Serum + Plasma	PCSK9-Meta	Mood instability	PCSK9	1	PCSK9	55505221	rs11591147	1	55505647	T	G	0.00638978	0.00242602	0.00397654	0.541807	-0.31965	0.0223256	1.69726e-46	-0.00758961	0.0124516	0.542173	0.0199522	0.235031	3	1e-05
Serum + Plasma	PCSK9-Meta	Neuroticism score	PCSK9	1	PCSK9	55505221	rs11591147	1	55505647	T	G	0.00638978	-0.0445029	0.0281649	0.114088	-0.31965	0.0223256	1.69726e-46	0.139224	0.0886466	0.116288	0.0473882	0.701591	3	1e-05
CSF	N/A	LDL-C	PCSK9	1	PCSK9	55505221	rs28385704	1	55040430	G	C	0.0916534	-0.011699	0.0029484	7.25042e-05	-0.12	0.00915537	3e-39	0.0974917	0.0256712	0.000146041	3.75833e-18	7.64356e-21	20	1e-05
CSF	N/A	MDD	PCSK9	1	PCSK9	55505221	rs28385704	1	55040430	G	C	0.0916534	-0.001232	0.00082209	0.133972	-0.12	0.00915537	3e-39	0.0102667	0.00689538	0.136509	0.81694	0.171601	19	1e-05
CSF	N/A	Mood instability	PCSK9	1	PCSK9	55505221	rs28385704	1	55040430	G	C	0.0916534	0.00105114	0.00147677	0.476599	-0.12	0.00915537	3e-39	-0.0087595	0.0123245	0.477248	0.0228017	0.00675027	20	1e-05
CSF	N/A	Neuroticism score	PCSK9	1	PCSK9	55505221	rs28385704	1	55040430	G	C	0.0916534	0.0142787	0.0104651	0.172438	-0.12	0.00915537	3e-39	-0.118989	0.0876804	0.174756	0.00582336	0.0108819	20	1e-05
